# Supplementary material for: Comparison of Quality Changes in Eurasian Perch (Perca fluviatilis L.) Fillets Originated from Two Different Rearing Systems during Frozen and Refrigerated Storage
Source: Foods. 2021 Jun 17;10(6):1405. doi: 10.3390/foods10061405 (PMC8233806; doi:10.3390/foods10061405)
Supplement: Supplementary file 1 [file foods-10-01405-s001.zip]

Archive with 1 entries (1 files):
- foods-1242752-supplementary.pdf
